# Supplementary material for: Localized AI for stroke care in LMICs: a framework to overcome structural and diagnostic barriers
Source: Front Public Health. 2026 Jun 10;14:1859276. doi: 10.3389/fpubh.2026.1859276 (PMC13290767; doi:10.3389/fpubh.2026.1859276)
Supplement: Supplementary file 1 [file Table_1.xlsx]

## Sheet: Sheet1
TableS1: Empirical, validation, and implementation evidence informing the proposed AI-enabled stroke care framework (n=17). Studies marked with Translational originated in high-resource settings but were included for their explicit relevance to scalable, resource-adapted implementations in LMICs.
Ref.	Evidence type	Country / region	Healthcare setting	Stroke-care phase	Primary data modality	AI approach / Focus	Key findings	Implementation relevance / limitations
Performance of chatgpt on prehospital acute ischemic stroke and large vessel occlusion (lvo) stroke screening. Digital Health 10 (2024).	Retrospective evaluation	China/USA (*Translational)	Emergency Dept.	Prehospital	Clinical Text (EHR)	LLM-based LVO screening	GPT-4 AUC: 0.75 (AIS), 0.71 (LVO).	Not validated in multilingual LMIC community health worker field settings.
Clinical evaluation of a deep-learning model for automatic scoring of the alberta stroke program early ct score on non-contrast ct. Journal of NeuroInterventional Surgery 16 (2024).	Clinical validation	South Korea (*Translational)	Stroke Centers	Acute Imaging	NCCT	Automated ASPECTS	Sensitivity 94.0%; Mean difference vs. expert: 0.03.	Demonstrates NCCT reliability for LMIC diagnostic deserts, but lacks workflow timing.
Automated aspects on noncontrast ct scans in patients with acute ischemic stroke using machine learning. American Journal of Neuroradiology 40 (2019) 33–38.	Retrospective test	Canada (*Translational)	Acute Hospital	Acute Imaging	NCCT	ML automated ASPECTS	Total ASPECTS ICC: 0.76; Dichotomized AUC: 0.89.	Good DWI correlation; no reported reader time reduction.
Validate—utilization of the viz. ai mobile stroke care coordination platform to limit delays in lvo stroke diagnosis and endovascular treatment. Frontiers in Stroke 3 (2024)	Multicenter observational	USA (*Translational)	166 Facilities	Workflow	CTA	AI coordination alerts	Arrival-to-notification time reduced 39.5 min.	Largest real-world evidence for parallel mobilization; observational design limits causal inference.
Deep learning-based automatic detection of aspects in acute ischemic stroke: Improving stroke assessment on ct scans. Journal of Clinical Medicine 11 (2022)	Reader-assistance evaluation	Taiwan (*Translational)	Acute Hospital	Acute Imaging	NCCT	DL early ischemic change	Physician sensitivity improved from 33.8% to 53.7%.	Confirms reader augmentation benefit; no timing data reported.
Validation of automated alberta stroke program early ct score (aspects) software for detection of early ischemic changes on non-contrast brain ct scans. Neuroradiology 63 (2021)	Retrospective validation	Netherlands (*Translational)	MR CLEAN cohort	Acute Imaging	NCCT	Auto ASPECTS validation	Automated ICC: 0.526; Sensitivity: 41-57%.	Performance comparable to experts but with modest absolute sensitivity.
New trial expands window for stroke thrombectomy with simpler imaging (2024).	Randomized Controlled Trial	Brazil	SUS Public Hospitals	Workflow	NCCT/CTA	Extended Window MT	Higher rates of good outcomes at 90 days using solely NCCT/CTA selection (8-24h).	Proves feasibility of advanced therapies in public systems without expensive perfusion MRI/CT.
Non-contrast computed tomography-based triage and notification for large vessel occlusion stroke: a before and after study utilizing artificial intelligence on treatment times and outcomes. Journal of Clinical Medicine 14 (2025)	Before-after study	South Korea (*Translational)	Single Center	Workflow	NCCT	NCCT-based triage	Door-to-EVT reduced 30.2 min; CT-to-EVT reduced 29.4 min.	Notable for NCCT reliance; single-center design is highly vulnerable to secular trends.
Improving the diagnosis of acute ischemic stroke on non-contrast ct using deep learning: a multicenter study. Insights into Imaging 13 (2022)	Multicenter retrospective	China	LMIC Multicenter	Acute Imaging	NCCT	DL lesion segmentation	Reader sensitivity improved from 25.4% to 33.3%; Time reduced 43.3s.	33.3% absolute sensitivity remains clinically inadequate. Strong evidence for non-specialist augmentation.
Effect of a clinical decision support system on stroke care quality and outcomes in patients with acute ischaemic stroke (golden bridge ii): cluster randomised clinical trial. bmj 392 (2026).	Cluster RCT (GOLDEN BRIDGE II)	China	77 Hospitals	Workflow	Multimodal	AI-CDSS Intervention	AI-CDSS reduced new vascular events by 26% at 3 months.	Landmark LMIC trial; no significant differences observed in all-cause mortality or disability.
Implementing stroke care in a lower-middle-income country: results and recommendations based on an implementation study within the nepal stroke project. Frontiers in neurology 14 (2023)	Implementation Study	Nepal	Tertiary Centers	System Level	Clinical Workflow	Stroke Care Implementation	3 tertiary centers progressed from minimal to essential stroke services within 18 months.	Identified government ownership and financial constraints as persistent barriers.
troke as the leading cause of death in rural ludhiana, india: A verbal autopsy from the population-based rural stroke registry of ludhiana. Cureus 18 (2026).	Observational Cohort	India	Rural Ludhiana	System Level	Population Data	Epidemiological Surveillance	Stroke identified as leading cause of death (22.2%); 83.6% of deaths within 30 days.	Demonstrates the severe temporal compression and mortality burden in rural settings.
Cost-effectiveness of a multifaceted quality improvement intervention for acute ischemic stroke in china. Stroke 51 (2020)	Cost-effectiveness analysis	China	Stroke Centers	Post-acute	Health Economics	QI Intervention	Multifaceted QI intervention yielded lifetime gain of 0.246 QALYs.	Provides direct economic evidence for system-level stroke pathway improvements.
Telestroke for acute ischaemic stroke: A systematic review of economic evaluations and a de novo cost– utility analysis for a middle income country. Journal of telemedicine and telecare 30 (2024)	Cost-utility analysis	China	Rural Hospitals	Post-acute	Health Economics	Telestroke Evaluation	Telestroke was a dominant strategy, with cost savings of US$627 per patient.	Strong economic justification for decentralized digital health in LMICs.
Factors delaying management of acute stroke: An indian scenario. International Journal of Critical Illness and Injury Science 7 (2017)	Observational	India	Rural/Urban	Prehospital	Clinical	Delay Factors Assessment	Identified transport and lack of symptom recognition as primary onset-to-door delays.	Highlights structural frictions that AI triage must address in the first mile.
A scoping review of the utilization of mobile stroke units in low and lower middle-income countries: current evidence, implications and future direction. BMC Health Services Research 25 (2025)	Scoping Review	Global (LMICs)	Prehospital	Prehospital	Clinical	Mobile Stroke Units	Evaluated MSU feasibility, noting prohibitive capital and operational costs.	Validates the need for low-cost edge AI alternatives in LMICs over physical MSUs.
Identifying barriers for out-of-hospital emergency care in low- and low-middle-income countries: a systematic review. BMJ Global Health 3 (2018)	Systematic Review	Global (LMICs)	Prehospital	Prehospital	Clinical	EMS Barrier Identification	Highlighted profound lack of formal EMS transport and prehospital notification.	Defines the baseline infrastructure deficit driving "temporal compression".
