# Supplementary material for: Localized AI for stroke care in LMICs: a framework to overcome structural and diagnostic barriers
Source: Front Public Health. 2026 Jun 10;14:1859276. doi: 10.3389/fpubh.2026.1859276 (PMC13290767; doi:10.3389/fpubh.2026.1859276)
Supplement: Supplementary file 2 [file Table_2.xlsx]

## Sheet: Sheet1
TableS2: Supporting contextual literature on governance, interoperability, and implementation considerations (n=10)
Ref.	Evidence type	Geographic scope	Thematic focus	Core contribution	Relevance to framework
Artificial intelligence to enhance prehospital stroke diagnosis and triage: a perspective. Frontiers in Neurology 15 (2024)	Perspective	Global	Prehospital Triage	Discusses potential of AI to enhance prehospital symptom recognition.	Provides theoretical basis for task-shifting via mobile edge devices.
Artificial intelligence in stroke care: A narrative review of diagnostic, predictive, and workflow applications. Cureus 17 (2025)	Narrative Review	Global	Workflow Operational Gains	Summarizes operational time savings across various commercial AI triage platforms.	Confirms the utility of AI as a workflow orchestrator.
Artificial intelligence to diagnose ischemic stroke and identify large vessel occlusions: a systematic review. Journal of NeuroInterventional Surgery 12 (2020)	Systematic Review	Global	Workflow Alerting Systems	AI cloud-based LVO detection saves average of 52 minutes to treatment.	Highlights the goal of "parallel mobilization" that edge computing aims to replicate offline.
The potential for artificial intelligence and machine learning in healthcare: the future of healthcare through smart technologies. Bachelor’s thesis, Jamk University of Applied Sciences (2024).	Thesis / Review	Global	Data Structuring (NLP)	Outlines NLP techniques for extracting structured data from unstructured clinical notes.	Addresses the prerequisite step required before Federated Learning can be deployed.
Harnessing big data analytics for healthcare: A comprehensive review of frameworks, implications, applications, and impacts. IEEE Access 11 (2023)	Comprehensive Review	Global	Big Data Analytics	Evaluates frameworks for harnessing unstructured healthcare data analytics.	Supports the "Federated Paradox" argument regarding paper-based LMIC records.
Artificial intelligence assisted acute patient journey. Frontiers in Artificial Intelligence 5 (2022).	Policy Analysis	Global	Interoperability Standards	Advocates for FHIR standards to enable consistent, computable AI data flows.	Directly informs the post-acute interoperability and data sovereignty pillar.
Toward a national health digital and data architecture: Laying the foundation for digital transformation. NAM Perspectives (2026).	Policy Report (NAM)	USA / Global	National Architectures	Lays foundation for digital transformation via unified health data architectures.	Provides governance models for scaling decentralized AI networks.
A low-cost and shielding-free ultra-low-field brain mri scanner. Nature Communications 12 (2021).	Method Paper	China	Low-field MRI Enablement	Demonstrates ultra-low-field (0.055T) MRI operating on standard AC outlet.	Preliminary proof-of-concept for hardware democratization.
Deep learning enabled fast 3d brain mri at 0.055 tesla. Science Advances 9 (2023)	Technical Methods	China	Low-field MRI Enablement	T1/T2 whole-brain scans reduced to 2.5-3.2 min via DL reconstruction.	Enabling technology for point-of-care imaging independent of heavy infrastructure.
Looking beyond the cloud: Why edge ai matters for low- and middle-income countries (2025).	Policy Report	Global (LMICs)	Edge AI Infrastructure	Highlights cost reduction, bandwidth efficiency, and resilience advantages of edge AI.	Provides macro-economic and infrastructural justification for the edge computing pillar.
